# Supplementary material for: The costs and benefits of decentralization and centralization of ant colonies
Source: Behav Ecol. 2019 Aug 14;30(6):1700–6. doi: 10.1093/beheco/arz138 (PMC6838651; doi:10.1093/beheco/arz138)
Supplement: arz138-suppl-Supplementary-Material [file arz138-suppl-supplementary-material.txt]

Code guide for model describing nest growth in a population of polydomous and monodomous nests.

1. Files: The code for the model is contained in th file names dynamic model.R
2. Packages: There are a number of packages required to run this code detailed in lines 5-18 of dynamic model.R. It is necessary to install these packages before the model can be run.
3. parameters: The parameters of the model can be defined in lines 21-48 and are then stored in a dataframe called parmSpace that the model uses to index parameter values for each run 
of the model.
4. User-defined functions: lines 75-233 contains a list of user-defined functions that are used in the model. 
5. Data storage: data including the parameters and the number of ants in each type of nest for each trial of the model are stored in prop_poly_df
6. Model:
	a. Iterations: The model iterates on the number of reps defined by the user and the rows of the parmSpace dataframe (so total trials is reps * parmSpace rows). 
	b. Initialisation: On lines 276-350 the model initializes the environment for the trial and sets parameters 
	c. Seasons: Once initialized the model then runs for the number of seasons that have been defined. Within each season the model removes any dead nests from dataframes
		    and then checks if there are any alive nests. If there are some alive nests the main body of the model will run (lines 386-758).
	d. Remove connections: On lines 389-510 trails from each nest (if there are any) can be trimmed 
	e. Add connections: On lines 511-564 trails are added for nests that have enough ants to form a new trail
	f. Nest growth: On lines 565-637 nest growth for the season are modelled.
	g. Remove dead nests: On lines 638-644 dead nests are removed from the current season 
	h. Add new nests: On lines 645-752 new nests are added
	i. Update seasons: On lines 752-754 seasons are updated 
	j. Data storage: On lines 767-823 data from the trial are stored in prop_poly_df
7. On lines 827 only the final season of data is taken from prop_poly_df, which can be used for between trial analysis. 
