# Supplementary material for: The costs and benefits of decentralization and centralization of ant colonies
Source: Behav Ecol. 2019 Aug 14;30(6):1700–6. doi: 10.1093/beheco/arz138 (PMC6838651; doi:10.1093/beheco/arz138)
Supplement: arz138-suppl-Supplementary-Dynamic-Model [file arz138-suppl-supplementary-dynamic-model.zip]

Archive with 1 entries (1 files):
- arz138-suppl-Supplementary-Dynamic-Model.R
