# Supplementary material for: The costs and benefits of decentralization and centralization of ant colonies
Source: Behav Ecol. 2019 Aug 14;30(6):1700–6. doi: 10.1093/beheco/arz138 (PMC6838651; doi:10.1093/beheco/arz138)
Supplement: arz138-suppl-Supplementary-Dynamic-Model [file arz138-suppl-supplementary-dynamic-model.zip › arz138-suppl-Supplementary-Dynamic-Model.R]

####################################################################################
# model describing nest growth in a population of  polydomous and monodomous nests #
####################################################################################

#### packages required ####
library("optimbase")
library("deSolve")
library("tidyverse")
library("tibble")
library("gridExtra")
library("cowplot")
library("network")
library("sna")
library("igraph")
library("miscTools")
library("NISTunits")
library("data.table")
library("spatstat")


#### parameters ####

reps <- 5 # number of reps of each condition
seasonl <- 20 # length of each season
seasons <- 20 # number of seasons
int_food_sources <- 40  # initial number of food sources
int_nests <- 10  # initial number of nests
plot_size <- 5000  # width and height of plot (cm)
sharing <- 0.01  # max portion shared by each nest along internest trails per timestep
K_vals <- 300000  # limit for K (nest-level carrying capacity)
foraging_trail_costs <-  0.00005 # cost of trail per ant per cm per timestep
internest_trail_costs <- 0.00001 # cost of internest trails per cm per timestep
loss <- 0.05  # loss per timestep
food_source_size <- 4000  # size of food source (= productivity of food source per timestep)
p_mutation <- 0.1  # probability of new nest having a different colony organisation than its founder
ant_load <- 0.1 # quantity of food an ant can carry
new_trail_threshold <- food_source_size/ant_load   # threshold for number of ants in a nest to add a new foraging trail
min_alive_threshold <- 1000   # minimum nest size for survival to next season
trail_change_coeff <- 0.001  # determines how likely a connection will be deleted at the end of a season (higher = more likely)
founder_donation <- 0.1  # portion of nest size that a parent nest donates to the nest it is establishing
res_dists <- 'random'  # distribution of food sources ('random'/'clustered')
res_stochs <- 'constant' # stochasticity of food sources ('constant'/'fluctuating')
num_clusters <- 4 # if food is 'clustered' then generate this number of clusters
clust_coeff <- plot_size/20 # sd of distance from cluster centre point used to generate new resource locations (low sd = clusters cover a smaller area)
p_sto_dams <- 0.01 # probability that a nest is damaged stochastically at the end of any given season
sto_dam_loss_list <- 0 # if a nest is damaged stochastically then it will reduced to this portion of its population size

founding_multiplier <- 20 # multiply by K to give founding coeff

parmSpace <- data.frame(seasonl = seasonl,
                        seasons = seasons,
                        int_food_sources = int_food_sources,
                        int_nests = int_nests,
                        plot_size = plot_size,
                        sharing = sharing,
                        K = K,
                        foraging_trail_costs = foraging_trail_costs,
                        internest_trail_costs = internest_trail_costs,
                        loss = loss,
                        food_source_size = food_source_size,
                        p_mutation = p_mutation,
                        ant_load = ant_load,
                        new_trail_threshold = new_trail_threshold,
                        min_alive_threshold = min_alive_threshold,
                        trail_change_coeff = trail_change_coeff,
                        founder_donation = founder_donation,
                        res_dist = res_dist,
                        res_stoch = res_stoch,
                        num_clusters = num_clusters,
                        clust_coeff = clust_coeff,
                        p_sto_dam = p_sto_dam,
                        sto_dam_loss = sto_dam_loss,
                        founding_multiplier = founding_multiplier)
parmSpace$founding_coeff <- parmSpace$K*parmSpace$founding_multiplier  # determines likelihood that a nest establishes a new nest (eq: p = nest size / foundingCoeff)
#### functions ####

# function for calculating resource flow
calculateResources <- function(foragingMatrixAliveNests, internestMatrixAliveNests,
                               nestSizeAliveNests, colonyDetailsAliveNests,
                               sharing, antLoad, loss, K, possCompetition,
                               foodSourceSizes, numConnections) {
  numConnections <- rowSums(foragingMatrixAliveNests[drop = FALSE]) +
    (rowSums(internestMatrixAliveNests[drop = FALSE])) # calculate number of outgoing connections from each nest
  antsPerConnection <- nestSizeAliveNests/numConnections  # calculate number of ants that each nest commits to each outgoing connection
  antsPerFoodSource <- foragingMatrixAliveNests * antsPerConnection   # fill a foraging matrix with the number of ants on each outgoing connection
  antsPerFoodSource[is.na(antsPerFoodSource)] <- 0 # replace NAs with 0s
  antsPerFoodSourceCost <- antsPerFoodSource # save this matrix as the cost (because the number of ants committed to the connection =/= the number that get food)
  for (i in possCompetition) {
    column <- as.vector(antsPerFoodSource[, i]) # for each food source that has more than one nest foraging on it (i) take the column of ants committed from each nest
    colonyIdentifications <- colonyDetailsAliveNests$colonyID # get colony IDs as a vector from colony details
    foragingColonies <- unique(colonyIdentifications[column > 0]) # only take colonies IDs for nests that are foraging on food source (where column > 0)
    if (length(foragingColonies) > 1){
      colonyIdentificationsDf <- data.table("colonyIdentifications" = colonyIdentifications,
                                            "column"= column,
                                            "nestIDs" = 1:length(colonyIdentifications)) # make a df with the colony IDs, number of ants (column) and generated nest IDs
      totals <- colonyIdentificationsDf[, .(nestIDs,
                                            column,
                                            totals = max(c(2* sum(column) -
                                                             sum(colonyIdentificationsDf$column),
                                                           0))),
                                        by = colonyIdentifications] # for each nest ID calculate the number of ants able to
      # able to forage on the food source from each colony by summing the number of ants from nests of each colony and then subtracting the totals from other colonies. If the
      # total is negative then replace it with 0 (can't have negative ants foraging)
      portions <- colonyIdentificationsDf[, .(nestIDs,
                                              column,
                                              portions = column/sum(column)),
                                          by = colonyIdentifications] # calculate that portion of each colony's foraging effort each nest is contributing
      portions$portions[is.na(portions$portions)] <- 0 # replace NAs with 0s
      portions <- portions[order(nestIDs)] # order portions df by nest ID
      totals <- totals[order(nestIDs)] # order totals df by nest ID
      antsPerFoodSource[, i] <- totals$totals * portions$portions # recalculate the number of ants that forage on each food source from each nest using the totals and
      # portions from each colony
    } # if there are nests from more than one colony then calculate competition
  } # costs of competition
  foragersByNest <- as.vector(antsPerFoodSource) # get total foraging effort by each nest (but only if there is a single foraged food source)
  if (nrow(as.matrix(antsPerFoodSource)) > 1) {
    foragersByNest <- colSums(antsPerFoodSource[drop = FALSE])
  } # if there is more than one foraged food source then use column sums instead

  foodTakenByFoodSource <- foragersByNest * antLoad # calculate the gross total food taken from each food source (by using ant load, which is the amount an ant can carry)
  foodTakenByFoodSource[foodTakenByFoodSource > foodSourceSizes] <-
    foodSourceSizes[foodTakenByFoodSource > foodSourceSizes] # but if the total taken exceeds the total in the
  # food source then change the total taken to be the same as total in the food source
  propFoodSourcePerNest <- sweep(antsPerFoodSource, 2,
                                 colSums(antsPerFoodSource[drop = FALSE]),
                                 `/`)  # calculate proportion of resources that go to each nest
  # from each foodSource
  propFoodSourcePerNest[is.na(propFoodSourcePerNest)] <- 0 # replace NAs with 0s
  propFoodSourcePerNest[is.infinite(propFoodSourcePerNest)] <- 0 # replace Infs with 0s

  internestForagers <- internestMatrixAliveNests * antsPerConnection  # fill an internest matrix with the number of ants on each outgoing connection
  internestForagers[is.na(internestForagers)] <- 0 # replace NAs with 0s
  internestResourcesPerNest <- sweep(internestForagers, 2,
                                     colSums(internestForagers[drop = FALSE]),
                                     `/`)# calculate proportion of each nest's internest resources each nest that is taking
  # food from it gets
  internestResourcesPerNest[is.na(internestResourcesPerNest)] <- 0 # replace NAs with 0s
  internestResourcesPerNest[is.infinite(internestResourcesPerNest)] <- 0 # replace Infs with 0s
  resourcesSharedByNest <- sharing * nestSizeAliveNests # calculate how much resources each nest shares
  totalInternestAntsPerNest <- colSums(internestForagers[drop = FALSE]) # calculate the total number of ants foraging on each nest
  resourcesShared <- totalInternestAntsPerNest * antLoad # calculate the total resources being taken from each nest
  resourcesShared[which(resourcesShared>resourcesSharedByNest)] <-
    resourcesSharedByNest[which(resourcesShared>resourcesSharedByNest)] # but if the total resources taken is higher than
  # what is available then set to what is available

  return(list(foodTakenByFoodSource, propFoodSourcePerNest, antsPerFoodSource,
              antsPerFoodSourceCost, resourcesShared, internestResourcesPerNest,
              internestForagers)) # return various objects
}

# function describing differential equations used by ode solver
nestGrowth <- function(t, nestSizeAliveNests, parameters) {
  with(as.list(c(nestSizeAliveNests, parameters)), {
    resources <- calculateResources(foragingMatrixAliveNests,
                                    internestMatrixAliveNests, nestSizeAliveNests,
                                    colonyDetailsAliveNests, sharing, antLoad, loss,
                                    K, possCompetition, foodSourceSizes,
                                    numConnections)
    foodTakenByFoodSource <- resources[[1]]
    propFoodSourcePerNest <- resources[[2]]
    antsPerFoodSource <- resources[[3]]
    antsPerFoodSourceCost <- resources[[4]]
    resourcesShared <- resources[[5]]
    internestResourcesPerNest <- resources[[6]]
    internestForagers <- resources[[7]]
    dN <- (propFoodSourcePerNest %*% foodTakenByFoodSource) -
      rowSums(foragingCost * antsPerFoodSourceCost *
                foragingDistsAliveNests[drop = FALSE]) +
      internestResourcesPerNest %*% resourcesShared -
      colSums(internestResourcesPerNest[drop = FALSE]) * resourcesShared -
      rowSums(internestCost * internestForagers *
                internestDistsAliveNests[drop = FALSE]) -
      lossListAliveNests * nestSizeAliveNests

    # calculate change in N by summing food taken from foraging and internest connections and removing the costs of those connections AND loss rate (e.g. death)
    r <- dN/nestSizeAliveNests # back-calculate r
    r[is.na(r)] <- 0 # r is 0 if NA
    dN <- r * nestSizeAliveNests - r * nestSizeAliveNests * (nestSizeAliveNests/K) # then recalculate including K (nest-level carrying capacity) in the same form as logistic growth

    list(c(dN)) # return dN
  })
}

# function for setting parameters
setParms <- function(parmSpace, row){
  seasonl <<- parmSpace$seasonl[row]
  seasons <<- parmSpace$seasons[row]
  int_food_sources <<- parmSpace$int_food_sources[row]
  int_nests <<- parmSpace$int_nests[row]
  plot_size <<- parmSpace$plot_size[row]
  sharing <<- parmSpace$sharing[row]
  K <<- parmSpace$K[row]
  foraging_trail_cost <<- parmSpace$foraging_trail_cost[row]
  internest_trail_cost <<- parmSpace$internest_trail_cost[row]
  loss <<- parmSpace$loss[row]
  food_source_size <<- parmSpace$food_source_size[row]
  p_mutation <<- parmSpace$p_mutation[row]
  ant_load <<- parmSpace$ant_load[row]
  new_trail_threshold <<- parmSpace$new_trail_threshold[row]
  min_alive_threshold <<- parmSpace$min_alive_threshold[row]
  trail_change_coeff <<- parmSpace$trail_change_coeff[row]
  founder_donation <<- parmSpace$founder_donation[row]
  res_dist <<- parmSpace$res_dist[row]
  res_stoch <<- parmSpace$res_stoch[row]
  num_clusters <<- parmSpace$num_clusters[row]
  clust_coeff <<- parmSpace$clust_coeff[row]
  p_sto_dam <<- parmSpace$p_sto_dam[row]
  sto_dam_loss <<- parmSpace$sto_dam_loss[row]
  founding_multiplier <<- parmSpace$founding_multiplier[row]
  founding_coeff <<- parmSpace$founding_coeff[row]
}

# function for calculating all internest distances
calculateInternestDistances <- function(nestLocations) {
  i_dists <- as.matrix(dist(nestLocations[,1:2], upper = T, diag = T))
  return(i_dists)
}

# function for calculating all foraging distances
calculateForagingDistances <- function(nestLocations, foodSourceLocations) {
  f_dists <- crossdist(nestLocations[,1], nestLocations[,2], foodSourceLocations[,1], foodSourceLocations[,2])
  return(f_dists)
}

# function that generates a number of cluster centres with a minimum distance between them.
generateClusterCentres <- function(n, x0, x1, y0, y1, d){
  for(i in 1:10000){
    nums <- cbind(runif(n,x0,x1),runif(n,y0,y1))
    if(min(dist(nums)) >= d) return(nums)
  }
  return(NA) #no luck
}

#### run model ####

totalSeasons <- reps * seasons * nrow(parmSpace)

prop_poly_df <- data.frame(season = numeric(totalSeasons),
                                     freq = numeric(totalSeasons),
                                     poly = numeric(totalSeasons),
                                     mono = numeric(totalSeasons),
                                     numNests = numeric(totalSeasons),
                                     seasonl = numeric(totalSeasons),
                                     seasons = numeric(totalSeasons),
                                     int_food_sources = numeric(totalSeasons),
                                     int_nests = numeric(totalSeasons),
                                     plot_size = numeric(totalSeasons),
                                     sharing = numeric(totalSeasons),
                                     K = numeric(totalSeasons),
                                     foraging_trail_cost = numeric(totalSeasons),
                                     internest_trail_cost = numeric(totalSeasons),
                                     loss = numeric(totalSeasons),
                                     p_mutation = numeric(totalSeasons),
                                     ant_load = numeric(totalSeasons),
                                     new_trail_threshold = numeric(totalSeasons),
                                     min_alive_threshold = numeric(totalSeasons),
                                     food_source_size = numeric(totalSeasons),
                                     trail_change_coeff = numeric(totalSeasons),
                                     founder_donation = numeric(totalSeasons),
                                     res_dist = character(totalSeasons),
                                     res_stoch = character(totalSeasons),
                                     num_clusters = numeric(totalSeasons),
                                     clust_coeff = numeric(totalSeasons),
                                     p_sto_dam = numeric(totalSeasons),
                                     sto_dam_loss = numeric(totalSeasons),
                                     founding_multiplier = numeric(totalSeasons),
                                     founding_coeff = numeric(totalSeasons),
                                     run_id = numeric(totalSeasons),
                                     stringsAsFactors = FALSE)

run_id <- 0 # counter for runs (each run is a separate iteration of the model)

for (rep in 1:reps){
  for (parmRow in 1:nrow(parmSpace)){

    #######################################################
    # 1. Initialization                                   #
    #######################################################

    setParms(parmSpace, parmRow)

    food_sources <- int_food_sources
    nests <- int_nests
    food_source_locs <- data.frame(matrix(0, ncol = 2, nrow = food_sources))

    # generate food source locations
    if (res_dist == "random")
    {
      for (i in 1:food_sources) {
        food_source_locs[i, 1] <- runif(1, 0, plot_size)
        food_source_locs[i, 2] <- runif(1, 0, plot_size)
      }

    }
    if (res_dist == "clustered")
    {
      num_per_cluster <- food_sources/num_clusters
      centres <- generateClusterCentres(n = num_clusters, x0 = 0, x1 = plot_size,
                                        y0 = 0, y1 = plot_size, d = plot_size/5)
      centres_x <- centres[,1]
      centres_y <- centres[,2]
      for (i in 1:num_clusters){
        new_fs_x <- rnorm(num_per_cluster, centres_x[i], clust_coeff)
        new_fs_y <- rnorm(num_per_cluster, centres_y[i], clust_coeff)
        new_fs_x[which(new_fs_x < 0)] <- 0
        new_fs_x[which(new_fs_x > plot_size)] <- plot_size
        new_fs_y[which(new_fs_y < 0)] <- 0
        new_fs_y[which(new_fs_y > plot_size)] <- plot_size
        food_source_locs[((i-1)*num_per_cluster+1):(i*num_per_cluster),1] <- new_fs_x
        food_source_locs[((i-1)*num_per_cluster+1):(i*num_per_cluster),2] <- new_fs_y
      }
    }
    i_food_source_locs <- food_source_locs
    colnames(i_food_source_locs) <- c('x','y')
    i_food_source_locs$ID <- 1:food_sources

    # generate initial nest locations
    nest_locs <- data.frame(matrix(0, ncol = 2, nrow = nests))
    for (i in 1:nests) {
      nest_locs[i, 1] <- runif(1, 0, plot_size)
      nest_locs[i, 2] <- runif(1, 0, plot_size)
    }
    i_nest_locs <- nest_locs
    colnames(i_nest_locs) <- c('x','y')
    i_nest_locs$ID <- 1:nests

    # make a data frame with colony details
    col_dets <- data.frame(nest_ID = i_nest_locs$ID, col_ID = c(1:nests),
                           col_org = rep(c("mono", "poly"),
                                         length.out = nests),
                           founding = rep(c("random"), nests) ,
                           stringsAsFactors = FALSE)

    for_mats <- list()  # stores foraging networks at the start of every season
    int_mats <- list()  # stores internest networks at the start of every season
    n_sizes <- list()  # stores sizes of nests at the start of every season
    dead_nest_index <- vector()  # list of dead nests

    loss_mat <- loss * ones(nests, 1)  # make a matrix of loss rate for each nest
    nest_size <- runif(nests, 0, 100000)  # generate intial nest sizes
    food_source_locs <- i_food_source_locs  # set food locations
    nest_locs <- i_nest_locs  # set nest locations

    f_dists <- calculateForagingDistances(nest_locs, food_source_locs)  # calculate all foraging connection lengths
    for_mat <- matrix(0, length(nest_size), food_sources)

    i_dists <- calculateInternestDistances(nest_locs)  # calculate all internest connection lengths
    int_mat <- matrix(0, length(nest_size), length(nest_size))

    ##### end of initialization ####

    for (season in 1:seasons)
    {
      # generate resource sizes
      if(res_stoch == 'fluctuating'){
        food_source_sizes <- runif(food_sources, 0, food_source_size*2)
      }
      if(res_stoch == 'constant'){
        food_source_sizes <- rep(food_source_size, food_sources)
      }

      # remove rows/columns for any dead nests
      if (length(dead_nest_index) > 0)
      {
        f_dists_a <- matrix(f_dists[-dead_nest_index, ], length(nest_size) - length(dead_nest_index), food_sources)
        i_dists_a <- matrix(i_dists[-dead_nest_index, -dead_nest_index], length(nest_size) - length(dead_nest_index), length(nest_size) - length(dead_nest_index))
        for_mat_a <- matrix(for_mat[-dead_nest_index, ], length(nest_size) - length(dead_nest_index))
        nest_size_a <- nest_size[-dead_nest_index]
        int_mat_a <- matrix(int_mat[-dead_nest_index, -dead_nest_index], length(nest_size) - length(dead_nest_index))
        loss_mat_a <- loss_mat[-dead_nest_index]
        col_dets_a <- col_dets[-dead_nest_index, ]
      }
      if (length(dead_nest_index) == 0)
      {
        f_dists_a <- f_dists
        i_dists_a <- i_dists
        for_mat_a <- for_mat
        nest_size_a <- nest_size
        int_mat_a <- int_mat
        loss_mat_a <- loss_mat
        col_dets_a <- col_dets
      }

      # if there are some alive nests then run the model
      if (length(nest_size_a) > 0)
      {
        #######################################################
        # 6. Remove connections                               #
        #######################################################

        f_dists_df <- graph_from_incidence_matrix(t(f_dists_a), weighted = T)
        f_dists_df <- get.data.frame(f_dists_df)
        colnames(f_dists_df) <- c('to', 'from',"length")
        f_dists_df <- f_dists_df[, c(2, 1, 3)]
        f_dists_df$length <- (f_dists_df$length^2)  # likelihood of connection should be determined by area, not by length
        f_dists_df$inverse <- 1/f_dists_df$length  # take the inverse of the length for calculating probabilities later
        f_dists_df$length[which(for_mat_a == 1)] <- 0  # set any connections that already exist to length = 0 (never chosen)
        total_fs <- data.frame('from' = unique(f_dists_df$from) ,
                               'length' = as.vector(tapply(f_dists_df$inverse,
                                                           f_dists_df$from,
                                                           function(x) sum(x)))) # calculate total inverse distances for each colony

        i_dists_df <- graph_from_adjacency_matrix(i_dists_a, weighted = T)
        i_dists_df <- get.data.frame(i_dists_df)
        i_dists_df$from <- as.integer(i_dists_df$from)
        i_dists_df$to <- as.integer(i_dists_df$to)

        # if there is more then one nest calculate internest trails
        if (nrow(i_dists_df) > 0)
        {
          colnames(i_dists_df)[3] <- "length"
          i_dists_df$length <- i_dists_df$length^2
          int_mat_existing <- int_mat_a
          int_mat_existing[which(int_mat_existing == 0)] <- 2  # set trails that don't exist to 2 (can't be 0, otherwise they won't be read as existing by igraph)
          int_mat_edges <- graph_from_adjacency_matrix(int_mat_existing, weighted = T)  # make network using existing trails
          int_mat_existing <- get.data.frame(int_mat_edges)  # make dataframe of possible internest trails
          int_mat_existing <- int_mat_existing[which(!(int_mat_existing$from == int_mat_existing$to)), ]
          i_dists_df$length[which(int_mat_existing$weight == 1)] <- 0  # remove existing connections
          col_dets_df <- col_dets_a
          col_dets_df$nest_ID <- 1:nrow(col_dets_df)  # add nest IDs
          i_dists_df <- i_dists_df %>%
            left_join(col_dets_df, by = c(from = "nest_ID")) %>%
            rename(col_ID1 = col_ID) %>%
            select(-col_org) %>%
            left_join(col_dets_df,by = c(to = "nest_ID")) %>%
            rename(col_ID2 = col_ID) %>%
            select(-col_org)  # make a df with internest distances (bidirectional)

          i_dists_df$length[which(i_dists_df$col_ID1 != i_dists_df$col_ID2)] <- 0  # remove connections between different colonies
          i_dists_df <- select(i_dists_df, from, to, length)
          i_dists_df$from <- i_dists_df$from + food_sources
          i_dists_df$to <- i_dists_df$to + food_sources
          i_dists_df$inverse <- 1/i_dists_df$length
          i_dists_df$inverse[is.infinite(i_dists_df$inverse)] <- 0  # remove any infinities (trails that exist already)

          total_is <- i_dists_df %>% group_by(from) %>% summarise(length = sum(inverse))
          totals <- total_is %>% left_join(total_fs, by = "from") %>% mutate(total_inv = length.x + length.y) %>% select(from, total_inv) %>% rename(ID = from)  # combine total dfs for internest and for foraging to give total inv lengths


        }

        # if there is only one nest no internest trails possible
        if (nrow(i_dists_df) == 0)
        {
          i_dists_df <- data.frame()
          totals <- data.frame('ID' = total_fs$from, 'total_inv' = total_fs$length)
        }

        all_dists_df <- rbind(i_dists_df, f_dists_df)
        nest_size_df <- data.frame(ID = (food_sources + 1):(food_sources + length(nest_size_a)),
                                   nest_size = nest_size_a)
        nest_size_df$num_trails <- ceiling(nest_size_df$nest_size/new_trail_threshold) # calculate how many trails each nest gets
        nest_size_df <- merge(nest_size_df[,c(1,3)], totals, by = 'ID') # add the total distances to the nest size dataframe

        # determine number of trails that exist already
        if (season > 1){
          num_connections <- (nest_size_a/(rowSums(for_mat_a[drop = FALSE]) + (rowSums(int_mat_a[drop = FALSE]))))
        }
        if (season == 1){
          num_connections <- rep(0, length(nest_size_a))
        }

        possible_competition <- which(colSums(for_mat_a != 0) > 1) # identify food sources that have several nests foraging on them
        food_calcs <- calculateResources(for_mat_a, int_mat_a, nest_size_a,
                                         col_dets_a, sharing, ant_load, loss, K,
                                         possible_competition, food_source_size,
                                         num_connections)
        food_source_mat <- food_calcs[[1]]  # matrix giving quantity of resources being given by each food source
        for_portion_per_nest <- food_calcs[[2]]  # matrix giving portion of resources from each food source that each nest gets
        ants_per_food_source <- food_calcs[[3]]  # matrix of number of ants foraging on each food source (after competition)
        ants_per_food_source_cost <- food_calcs[[4]]  # matrix of number of ants foraging on each food source (before competition)
        f_trail_net <- sweep(for_portion_per_nest, 2, food_source_mat, `*`) -
          foraging_trail_cost * ants_per_food_source_cost * f_dists_a  # calculate net profitability for each trail
        f_trail_net[is.na(f_trail_net)] <- 0

        nest_sharing_mat <- food_calcs[[5]]  # matrix giving quantity of resources being given by each nest
        int_res_per_nest <- food_calcs[[6]]  # matrix giving portion of resources from each food source that each nest gets
        ants_per_nest <- food_calcs[[7]]  # matrix of number of ants foraging on each nest
        i_trail_net <- (sweep(int_res_per_nest, 2, nest_sharing_mat, `*`) -
                          internest_trail_cost * ants_per_nest * i_dists_a)  # calculate net profitability for each trail

        # for each nest work out which trails it will keep/lose and
        # the number of new trails it is going to generate
        for (i in 1:length(nest_size_a)) {
          existi <- int_mat_a[i, ]
          existf <- for_mat_a[i, ]
          exist <- append(existf, existi)  # existing trail configuration
          if (length(which(exist != 0)) > 0)
          {
            profit <- append(f_trail_net[i, ], i_trail_net[i, ])
            probs <- (nest_size_a[i]/profit)*trail_change_coeff  # calculate probability of losing each connection
            probs[which(probs <= 0)] <- 1  # if a trail is unprofitable then probability of losing it is 1
            probs[is.infinite(probs)] <- 0  # can't lose ones that don't exist!
            thre <- runif(length(probs), 0, 1)  # list of random numbers between 0 and 1
            del <- which(probs >= thre)  # if the proaility of deleting is higher than the threshold then delete the connection
            profit[del] <- 0  # delete the connections in the exist vector
            profit[which(profit > 0)] <- 1  # set any that are still higher than 0 to 1
            for_mat_a[i, ] <- profit[1:food_sources]  # use the new vector to make a new foraging matrix
            int_mat_a[i, ] <- profit[(food_sources + 1):length(profit)]  # use the new vector to make a new internest matrix
            exist <- profit
          }  # delete unprofitable trails
          nest_size_df[i, 2] <- nest_size_df[i, 2] - length(which(exist != 0))  # take the total number of trails that exist from the number that each nest is going to generate
          if (nest_size_df[i, 2] < 0)
          {
            nest_size_df[i, 2] <- 0
          }
          nest_size_df[i, 2] <- floor(nest_size_df[i, 2])
        }

        #######################################################
        # 2. Add connections                                  #
        #######################################################

        calc_trails <- merge(all_dists_df[,c(1,2,4)], nest_size_df,
                             by.x = 'from', by.y = 'ID')
        calc_trails$prob <- calc_trails$inverse/calc_trails$total_inv
        calc_trails1 <- data.frame('from' = calc_trails$from,
                                   'to' = calc_trails$to,
                                   'num_trails' = calc_trails$num_trails,
                                   'prob' = calc_trails$prob)
        calc_trails1$prob[is.infinite(calc_trails1$prob)] <- 0
        calc_trails1$switch <- 0

        # for each nest work out which connections it will add (if any)
        for (i in unique(calc_trails1$from)) {
          options <- calc_trails1[which(calc_trails1$from == i), ]$to  # make a vector of possible connections
          probs <- calc_trails1[which(calc_trails1$from == i), ]$prob  # make a vector of the probability of each possible connection
          num <- calc_trails1[which(calc_trails1$from == i), ]$num_trails[1]  # determine how many new trails are going to be made
          if (num > length(which(probs > 0)))
          {
            num <- length(which(probs > 0))
          }  # if the number of trails being made is more than is possible then set it to maximum
          on <- sample(size = num, x = options, prob = probs, replace = F)  # determine which trails are going to be switched on
          calc_trails1$switch[which(calc_trails1$from == i & calc_trails1$to %in% on)] <- 1  # set switch to 1 so that the trails can later be switched on
        }

        calc_i_trails <- calc_trails1[which(calc_trails1$to > food_sources), ]
        calc_f_trails <- calc_trails1[which(calc_trails1$to < food_sources + 1), ]

        # switch on new connections
        if (nrow(calc_i_trails[which(calc_i_trails$switch == 1),]) > 0){
          int_mat_a[cbind((calc_i_trails[which(calc_i_trails$switch == 1), 1] - food_sources),
                          (calc_i_trails[which(calc_i_trails$switch == 1), 2] - food_sources))] <- 1
        }
        if (nrow(calc_f_trails[which(calc_f_trails$switch == 1),]) > 0){
          for_mat_a[cbind((calc_f_trails[which(calc_f_trails$switch == 1), 1] - food_sources),
                          (calc_f_trails[which(calc_f_trails$switch == 1), 2]))] <- 1
        }

        alive <- which(nest_size > 0)  # make a vector of nests that are alive
        foraging <- matrix(for_mat_a, nrow = length(alive))  # store foraging matrix
        colnames(foraging) <- 1:food_sources # give correct column labels
        rownames(foraging) <- alive + food_sources # give correct row labels
        for_mats[[season]] <- foraging # save foraging matrix

        # store data
        internest <- matrix(int_mat_a, nrow = length(alive))
        colnames(internest) <- alive + food_sources
        rownames(internest) <- alive + food_sources
        int_mats[[season]] <- internest
        n_sizes[[season]] <- data.frame(ID = alive + food_sources,
                                        popn = nest_size[alive])

        #######################################################
        # 3. Nest growth                                      #
        #######################################################

        # run nest growth differential equations
        possible_competition <- which(colSums(for_mat_a != 0) > 1)
        num_connections <- rowSums(for_mat_a[drop = FALSE]) +
          (rowSums(int_mat_a[drop = FALSE]))
        int_poss <- ifelse(length(unique(col_dets_a$col_ID)) == nrow(col_dets_a),
                           FALSE,
                           TRUE)
        times <- seq(0, seasonl, by = 1)
        newrows <- as.data.frame(ode(y = nest_size_a,
                                     times = times,
                                     func = nestGrowth,
                                     parms = list(foragingMatrixAliveNests = for_mat_a,
                                                  internestMatrixAliveNests = int_mat_a,
                                                  nestSizeAliveNests = nest_size_a,
                                                  colonyDetailsAliveNests = col_dets_a,
                                                  sharing = sharing,
                                                  antLoad = ant_load,
                                                  loss = loss,
                                                  K = K,
                                                  possCompetition = possible_competition,
                                                  foodSourceSizes = food_source_size,
                                                  numConnections = num_connections,
                                                  internestTrailsPossible = int_poss,
                                                  foragingDistsAliveNests = f_dists_a,
                                                  internestDistsAliveNests = i_dists_a,
                                                  lossListAliveNests = loss_mat_a,
                                                  foragingCost = foraging_trail_cost,
                                                  internestCost = internest_trail_cost),
                                     method="ode45"))
        newrows[is.na(newrows)] <- 0
        newrows <- newrows[which(newrows$time == seasonl),]

        newrows <- newrows[which(newrows$time == seasonl),] # only save data for the final step
        alives <- as.numeric(newrows[1,2:ncol(newrows)])
        endsizes <- vector(mode= 'numeric',length(alives)+length(dead_nest_index))
        if (length(dead_nest_index) > 0){
          endsizes[-dead_nest_index] <- alives
        }
        if (length(dead_nest_index) == 0){
          endsizes <- alives
        }

        endsizes <- data.frame('nest' = 1:length(endsizes), 'N' = endsizes)

        # make copies of dfs to add rows/columns of dead nests
        nest_size_copy <- nest_size_a
        for_mat_copy <- for_mat_a
        int_mat_copy <- int_mat_a
        loss_mat_copy <- loss_mat_a
        for (i in dead_nest_index) {
          nest_size_copy <- as.vector(insertRow(as.matrix(nest_size_copy), i, 0))
          for_mat_copy <- insertRow(for_mat_copy, i, 0)
          int_mat_copy <- insertRow(int_mat_copy, i, 0)
          int_mat_copy <- insertCol(int_mat_copy, i, 0)
          loss_mat_copy <- insertRow(as.matrix(loss_mat_copy), i, 0)
        }
        int_mat <- int_mat_copy
        for_mat <- for_mat_copy
        loss_mat <- loss_mat_copy
        nest_size <- endsizes$N

        # allow stochastic nest death to happen
        for (i in 1:length(nest_size)){
          val <- runif (1,0,1)
          if (val < p_sto_dam){
            nest_size[i] <- nest_size[i] * sto_dam_loss
          }
        }

        #######################################################
        # 4. Remove dead nests                                #
        #######################################################

        dead_nest_index <- which(nest_size < min_alive_threshold, arr.ind = TRUE)  # generate new dead nest index
        nest_size[dead_nest_index] <- 0  # change dead nests' populations to 0

        #######################################################
        # 5. Add new nests                                    #
        #######################################################

        # are any new nests going to be generated? If so, then generate their size/location/ID etc.
        for (alive_nests in 1:length(nest_size)) {
          if (nest_size[alive_nests] > 0) {
            # if the nest is alive then continue
            founding_threshold <- runif(1, 0, founding_coeff)  # generate a threshold between 0 and the founding coeff
            if (nest_size[alive_nests] > founding_threshold) {
              # if the nest is larger than the threshold then make a new nest
              new <- nest_size[alive_nests] * founder_donation  # determine size of new nest
              nest_size[alive_nests] <- nest_size[alive_nests] -
                nest_size[alive_nests] * founder_donation  # determine new size of founder nest (smaller due to loss)
              nest_size <- append(nest_size, new)  # add the new nest to the list of nest sizes

              f_zeros <- matrix(0, 1, food_sources)  # add the new nest to the foraging matrix
              for_mat <- rbind(for_mat, f_zeros)

              i_zeros_c <- matrix(0, length(nest_size) - 1, 1)  # add the new nest to the internest matrix
              int_mat <- cbind(int_mat, i_zeros_c)
              i_zeros_r <- matrix(0, 1, length(nest_size))
              int_mat <- rbind(int_mat, i_zeros_r)

              if (col_dets[alive_nests, 3] == "poly")
              {
                founder_x <- nest_locs[alive_nests, ]$x  # take the founder's location
                founder_y <- nest_locs[alive_nests, ]$y
                dist <- rgamma(n = 1, shape = 1.12, rate = 0.00205)  # generate a distance to the new nest (from our data)
                angle <- NISTdegTOradian(runif(1, 0, 360) - 90)  # take a random angle
                new_x <- founder_x + (dist * cos(angle))  # calculate the new nest's x and y
                new_y <- founder_y + (dist * sin(angle))
                ID <- length(nest_size)  # make a row with details of the new nest
                new <- cbind(new_x, new_y, ID)


              }
              if (col_dets[alive_nests, 3] == "mono")
              {
                if (col_dets[alive_nests, 4] == 'random'){
                  new_x <- runif(1, 0, plot_size)  # calculate the new nest's x and y
                  new_y <- runif(1, 0, plot_size)  # calculate the new nest's x and y
                  ID <- length(nest_size)  # make a row with details of the new nest
                  new <- cbind(new_x, new_y, ID)
                }
                if (col_dets[alive_nests, 4] == 'budding'){
                  founder_x <- nest_locs[alive_nests, ]$x  # take the founder's location
                  founder_y <- nest_locs[alive_nests, ]$y
                  dist <- rgamma(n = 1, shape = 1.12, rate = 0.00205)  # generate a distance to the new nest (from our data)
                  angle <- NISTdegTOradian(runif(1, 0, 360) - 90)  # take a random angle
                  new_x <- founder_x + (dist * cos(angle))  # calculate the new nest's x and y
                  new_y <- founder_y + (dist * sin(angle))
                  ID <- length(nest_size)  # make a row with details of the new nest
                  new <- cbind(new_x, new_y, ID)
                }

              }
              if (col_dets[alive_nests, 3] == "poly")
              {
                p_change <- p_mutation  # probability that it will be different to the founder
                change_value <- runif(1, 0, 1)
                if (change_value < p_change)
                {
                  new_col_id <- max(col_dets$col_ID) + 1
                  new_col_org <- "mono"
                }  # if change then organsation is 'mono' and colony identity is different
                if (change_value > p_change)
                {
                  new_col_id <- col_dets[alive_nests, 2]
                  new_col_org <- "poly"
                }  # if no change then organisation is 'poly' and colony identity is the same
              }  # determine the colony organisation of the new nest if the founder is polydomous

              if (col_dets[alive_nests, 3] == "mono")
              {
                p_change <- p_mutation  # probability that it will be different to the founder
                change_value <- runif(1, 0, 1)
                new_col_id <- max(col_dets$col_ID) + 1  # colony identity is new regardless of colony organisation
                if (change_value < p_change)
                {
                  new_col_org <- "poly"
                }  # if change then organsation is 'mono'
                if (change_value > p_change)
                {
                  new_col_org <- "mono"
                }  # if no change then organsation is 'poly'

              }  # determine the colony organisation of the new nest if the founder is monodomous

              new_dets <- data.frame(ID, new_col_id, new_col_org,
                                     col_dets[alive_nests, 4],
                                     stringsAsFactors = F)  # add new nest details to df of nest details
              col_dets[length(nest_size), ] <- new_dets
              nest_locs[length(nest_size), ] <- new
              i_dists <- calculateInternestDistances(nest_locs)  # calculate new internest and foraging distances
              f_dists <- calculateForagingDistances(nest_locs, food_source_locs)
              loss_mat <- rbind(loss_mat, loss[1])  # add new nest to loss matrix
              row <- data.frame(new = length(nest_size) - length(dead_nest_index),
                                founder = alive_nests - length(dead_nest_index[which(dead_nest_index < alive_nests)]))

              if (col_dets[alive_nests, 3] == "poly" & col_dets[(alive_nests + 1), 3] == "poly")
              {
                int_mat[alive_nests,length(nest_size)] <- 1
              }  # if the parent and the new nest are both polydomous then add an outgoing connection from the new nest to the parent nest
            }
          }
        }

        #######################################################
        # 7. Update seasons                                   #
        #######################################################

        print(paste(rep, run_id, season))
      }

      # if there are no alive nests then don't run model
      if (length(nest_size_a) == 0)
      {
        print(paste(season, "dead"))
      }

    }

    ##### store results ####

    nest_locs$ID <- (food_sources + 1):(food_sources + length(nest_size))
    nest_locs$type <- "nest"
    food_source_locs$ID <- 1:food_sources
    food_source_locs$type <- "food_source"
    node_locs <- rbind(nest_locs, food_source_locs)
    run_id <- run_id + 1
    col_dets_copy <- col_dets

    # relabel nest IDs so that they can be used in the same dataframe as food sources
    col_dets_copy$nest_ID <- col_dets_copy$nest_ID + food_sources

    # give the season to the nest sizes list
    for (i in 1:length(n_sizes)){
      n_sizes[[i]]$season <- i
    }

    # generate a dataframe with the conditions and the proportion of the
    # population that lives in polydomous nests for each season
    prop_poly <- do.call(rbind, n_sizes) %>%
      left_join (col_dets_copy, by = c('ID' = 'nest_ID')) %>%
      group_by(season, col_org) %>%
      summarise(size = sum(popn)) %>%
      spread(key = col_org, value = size)
    prop_poly[is.na(prop_poly)] <- 0
    prop_poly <- prop_poly %>%
      mutate(freq = poly/(mono+poly)) %>%
      select (season, freq, poly, mono)

    # generate a dataframe with the the number of nests for each season
    num_nests <- do.call(rbind, n_sizes) %>%
      left_join (col_dets_copy, by = c('ID' = 'nest_ID')) %>%
      group_by(season) %>%
      summarise(num_nests = n()) %>%
      select (season, num_nests)

    # add the data from this run to the master datasheet for analysis
    prop_poly <- left_join(prop_poly, num_nests, by = 'season')
    prop_poly <- cbind(ungroup(prop_poly),
                                  slice(parmSpace[parmRow, ],
                                        rep(row_number(),
                                            nrow(prop_poly))))
    prop_poly$run_id <- run_id
    seasonsAlive <- nrow(prop_poly)
    if (seasonsAlive < seasons) {
      prop_poly[(seasonsAlive+1):seasons, ] <- prop_poly[1,]
      prop_poly$poly[(seasonsAlive+1):seasons] <- 0
      prop_poly$mono[(seasonsAlive+1):seasons] <- 0
      prop_poly$freq[(seasonsAlive+1):seasons] <- NA
      prop_poly$num_nests[(seasonsAlive+1):seasons] <- 0
    }
    prop_poly$season <- 1:seasons
    firstRow <- (run_id - 1) * seasons + 1
    prop_poly_df[firstRow:
                   (firstRow + seasons - 1),] <- prop_poly

              }
            }

finalSeasonOnly <- prop_poly_df[which(prop_poly_df$season == max(prop_poly_df$season)),]
